# Supplementary material for: Impact of Serial Casting on Autonomic Nervous System Responses during Virtual Reality Tasks in Children with Cerebral Palsy: A Pilot Study Comparing Orthoses and Barefoot Conditions
Source: Brain Sci. 2024 Sep 30;14(10):1000. doi: 10.3390/brainsci14101000 (PMC11506228; doi:10.3390/brainsci14101000)
Supplement: Supplementary file 1 [file brainsci-14-01000-s001.zip]

Archive with 1 entries (1 files):
- brainsci-3186784-supplementary Table S1.pdf
